# Supplementary material for: A transcriptomic map of EGFR-induced epithelial-to-mesenchymal transition identifies prognostic and therapeutic targets for head and neck cancer
Source: Mol Cancer. 2022 Sep 8;21:178. doi: 10.1186/s12943-022-01646-1 (PMC9454230; doi:10.1186/s12943-022-01646-1)
Supplement: Supplementary file 2 — Additional file 2: Supplementary Table 1. EGFR-mediated EMT. [file 12943_2022_1646_MOESM2_ESM.xlsx]

## Sheet: Sheet 1
EGFR-mediated EMT	pEMT (Puram et al.)	MSigDB EMT hallmark	Overlapping genes EGFR-EMT vs. pEMT	Overlapping genes EGFR-EMT vs. EMT hallmark	Overlapping genes pEMT vs. EMT hallmark
ACADVL	SERPINE1	COL3A1	LAMA3	CD44	SERPINE1
ACOT7	TGFBI	COL5A2	LAMB3	LAMA3	TGFBI
ADIRF	MMP10	COL5A1	MMP1	MMP1	LAMC2
AHNAK2	LAMC2	FBN1	SERPINE2	NT5E	ITGA5
ASPH	P4HA2	COL1A1		SERPINE2	LAMA3
ATP2B4	PDPN	FN1		TIMP1	TNC
BAIAP2L1	ITGA5	COL6A3		MCM7	MMP2
C19orf33	LAMA3	SERPINE1			EMP3
CAB39	CDH13	COL1A2			INHBA
CALB2	TNC	COL4A1			VIM
CD44	MMP2	COL4A2			ITGB1
CORO2B	EMP3	VCAN			THBS1
CPEB4	INHBA	IGFBP3			PTHLH
DDIT4	LAMB3	TGFBI			COL5A2
DGKA	VIM	SPARC			COL1A1
DVL1	SEMA3C	LUM			TIMP3
DYNLT3	PRKCDBP	LAMC1			LGALS1
EHBP1	ANXA5	LOX			TPM1
EIF5	DHRS7	LAMC2			MMP1
ERCC1	ITGB1	CCN2			COL4A2
FADD	ACTN1	TAGLN			FSTL1
FGFBP1	CXCR7	COL7A1			TNFRSF12A
FKBP1A	ITGB6	LOXL2			IL32
FSCN1	IGFBP7	COL6A2			SERPINH1
FXYD5	THBS1	ITGAV			TPM4
GPR153	PTHLH	THBS2			PLOD2
HMGA1	TNFRSF6B	COL16A1			FSTL3
IDS	PDLIM7	NNMT			ECM1
ITGB4	CAV1	TPM1			HTRA1
ITPR3	DKK3	CDH2			CALU
JUP	COL17A1	MMP2			PLOD3
LAMA3	LTBP1	COL11A1			IGFBP3
LAMB3	COL5A2	THBS1			SERPINE2
LAT2	COL1A1	FAP			BMP1
LDHA	FHL2	BGN			TAGLN
LYPLA1	TIMP3	SERPINH1			GJA1
MANCR	PLAU	FSTL1
MAPK13	LGALS1	POSTN
MAPK6	PSMD2	THY1
MICAL1	CD63	SPP1
MMP1	HERPUD1	TNC
MPV17	TPM1	TFPI2
MSN	SLC39A14	NID2
MYH16	C1S	ITGB5
NCEH1	MMP1	MMP3
NT5E	EXT2	VIM
PDE2A	COL4A2	LOXL1
PINK1	PRSS23	FBLN5
PITPNC1	SLC7A8	COL12A1
PLEK2	SLC31A	ELN
PLEKHB2	ARPC1B	CDH11
PLEKHG5	APP	COMP
PLIN3	MFAP2	SPOCK1
POMP	MPZL1	BMP1
PTAFR	DFNA5	IL32
PTK6	MT2A	LAMA3
RAB11A	MAGED2	TIMP1
RAB3B	ITGA6	QSOX1
RAC2	FSTL1	TIMP3
RALB	TNFRSF12A	VCAM1
RNF149	IL32	CCN1
S100A10	COPB2	EDIL3
S100A11	PTK7	CALD1
SEC14L1	OCIAD2	MAGEE1
SERPINE2	TAX1BP3	FBLN1
SH3BGRL3	SEC13	SGCB
SH3KBP1	SERPINH1	ECM1
SHANK2	TPM4	LAMA2
SHC1	MYH9	FSTL3
SQSTM1	ANXA8L1	TPM2
STRAP	PLOD2	INHBA
TIMP1	GALNT2	DAB2
TMBIM1	LEPREL1	EMP3
TMSB10	MAGED1	BASP1
TNNT1	SLC38A5	ITGA5
UBE2H	FSTL3	MGP
UBE2R2	CD99	VEGFA
UCA1	F3	CXCL1
VAT1	PSAP	WNT5A
ZNF185	NMRK1	SDC1
ADGRL2	FKBP9	PLOD2
BIRC5	DSG2	PCOLCE
BLM	ECM1	GREM1
BLMH	HTRA1	ITGB1
C19orf48	SERINC1	COL5A3
CCDC34	CALU	RHOB
CCDC80	TPST1	HTRA1
CCNA2	PLOD3	FGF2
CCNB1	IGFBP3	SNTB1
CCNB2	FRMD6	GADD45A
CCP110	CXCL14	MEST
CDC20	SERPINE2	LRRC15
CDCA2	RABAC1	TNFRSF11B
CDCA8	TMED9	CD59
CDK1	NAGK	ACTA2
CENPJ	BMP1	EFEMP2
CHEK1	ESYT1	MATN2
DCP2	STON2	PCOLCE2
DEPDC1B	TAGLN	SERPINE2
DLK2	GJA1	GPC1
FOXM1		ABI3BP
GABBR2		FUCA1
GINS1		SLIT3
GPSM2		LAMA1
GTSE1		PMEPA1
H19		COL8A2
HMGB2		FBN2
HMGB3		IGFBP2
HMGN3		PFN2
ICK		SDC4
INTU		CD44
JPX		GADD45B
KCNK2		CXCL8
KIF15		GLIPR1
KIF20B		ANPEP
KIF2C		P3H1
KIFC1		VEGFC
LIG1		MMP14
LIN52		SGCD
MAP3K3		PLOD1
MBNL3		MATN3
MCM10		MYL9
MCM3		SLC6A8
MCM7		CALU
MND1		PRRX1
MNS1		TNFRSF12A
MSRB3		FMOD
MTF2		ID2
MTUS1		GEM
MYBL2		PLAUR
NCAPD2		MYLK
NEDD9		TGFB1
NFIB		SFRP1
NUAK1		PLOD3
NUF2		IL6
NUP43		APLP1
PDE7A		FBLN2
PEG10		MSX1
PIGS		PTX3
PKD2		FZD8
PKP4		JUN
PLK1		FERMT2
PPT1		DKK1
PRDM11		SNAI2
PRELID2		DST
PXMP2		TPM4
RAD51AP1		DCN
RBBP4		GJA1
RCCD1		PMP22
SCARA3		IGFBP4
SCARNA22		COPA
SEMA3D		LRP1
SLC35B4		ITGA2
STMN1		FLNA
TACC3		MFAP5
TCF7L1		PTHLH
TIMELESS		TGFBR3
TK1		SFRP4
TPGS2		LGALS1
TPX2		RGS4
TRIM29		CDH6
TROAP		SAT1
TRPS1		NT5E
TTC26		DPYSL3
TYMS		PPIB
USP1		TGM2
USP31		SGCG
WDR90		ITGB3
WNT7B		PDLIM4
ZC2HC1A		CTHRC1
ZNF704		ECM2
		CRLF1
		AREG
		IL15
		MCM7
		GAS1
		PRSS2
		CADM1
		OXTR
		SCG2
		CXCL6
		MMP1
		TNFAIP3
		CAPG
		CAP2
		MXRA5
		FOXC2
		NTM
		ENO2
		FAS
		BDNF
		ADAM12
		PVR
		CXCL12
		PDGFRB
		SLIT2
		NOTCH2
		COLGALT1
		GPX7
		WIPF1
