# Supplementary material for: A transcriptomic map of EGFR-induced epithelial-to-mesenchymal transition identifies prognostic and therapeutic targets for head and neck cancer
Source: Mol Cancer. 2022 Sep 8;21:178. doi: 10.1186/s12943-022-01646-1 (PMC9454230; doi:10.1186/s12943-022-01646-1)
Supplement: Supplementary file 5 — Additional file 5: Supplementary Table 4. SCC1 cell line: DEGs overlapping with EGFR-mediated EMT signature. [file 12943_2022_1646_MOESM5_ESM.xlsx]

## Sheet: GSE21483
SCC1 (Cet. Sensistive) versus 1Cc8 (Cet. Resistant)
gene	logFC	adj.P.Val	change Resistant vs. Sensitive	change in EGFR-EMT
CORO2B	1.5532	4.0219e-06	up	up
ITGB4	1.12857	0.000825268	up	up
RAB3B	1.00812	1.74792e-05	up	up
NT5E	0.965225	1.7362e-05	up	up
HMGA1	0.865461	0.000148338	up	up
NCEH1	0.782847	0.000467459	up	up
C19orf33	0.695663	0.00027886	up	up
PLEKHB2	0.686998	8.6795e-05	up	up
IDS	0.583063	0.0115646	up	up
ERCC1	0.579771	0.00060973	up	up
MICAL1	0.566217	0.000500121	up	up
SQSTM1	0.557979	0.00041015	up	up
DGKA	0.553633	0.000402794	up	up
FSCN1	0.543968	0.00252083	up	up
UBE2R2	0.526335	0.00082578	up	up
PLIN3	0.511916	0.000600489	up	up
PEG10	-0.513155	0.000618446	down	down
CCNB2	-0.54078	0.000425349	down	down
INTU	-0.615619	0.00085172	down	down
BLMH	-0.760965	7.28153e-05	down	down
MNS1	-1.35661	5.96888e-05	down	down
TRIM29	-1.97287	3.08661e-07	down	down

## Sheet: GSE137524
SCC1 cell line: DEGs overlapping with EGFR-mediated EMT signature
Gene	log2FC	p_val_adj	Change Treated vs. Untreated	change in EGFR-EMT
LAMA3	1.01976	8.19287e-24	up	up
LAMB3	0.940352	2.72779e-36	up	up
AHNAK2	0.68342	1.88388e-29	up	up
S100A10	0.630851	4.03499e-158	up	up
ATP2B4	0.577691	1.66957e-19	up	up
TMBIM1	0.570829	9.38871e-73	up	up
FGFBP1	0.522674	2.86036e-30	up	up
ACADVL	0.502686	1.03838e-84	up	up
TIMELESS	-0.519138	4.48213e-25	down	down
MND1	-0.549812	7.65352e-19	down	down
USP1	-0.567609	1.65789e-81	down	down
MYBL2	-0.570719	2.93666e-67	down	down
PRELID2	-0.580595	6.16232e-23	down	down
CENPJ	-0.594404	1.63427e-08	down	down
MCM7	-0.601744	1.57653e-63	down	down
CHEK1	-0.623082	3.35687e-50	down	down
LIG1	-0.631344	2.95941e-26	down	down
MCM10	-0.652655	5.20704e-17	down	down
MCM3	-0.666636	1.13008e-53	down	down
NCAPD2	-0.672461	9.5514e-34	down	down
TACC3	-0.692374	8.84742e-26	down	down
KIF20B	-0.696399	3.86215e-53	down	down
TYMS	-0.696536	1.8547e-100	down	down
CDK1	-0.703743	1.73706e-38	down	down
CCDC34	-0.706529	6.55414e-86	down	down
BLM	-0.714438	2.59856e-18	down	down
STMN1	-0.763963	1.17731e-121	down	down
FOXM1	-0.7647	2.39849e-80	down	down
KIFC1	-0.78633	1.11327e-38	down	down
CDCA2	-0.79061	8.6829e-29	down	down
GPSM2	-0.855723	7.81661e-41	down	down
KIF2C	-0.861637	2.0724e-45	down	down
CCNA2	-0.863135	2.86413e-51	down	down
TK1	-0.879297	8.70829e-138	down	down
CCNB2	-0.889522	1.11594e-78	down	down
TPX2	-0.898661	4.18052e-54	down	down
KIF15	-0.901589	1.10229e-19	down	down
MNS1	-0.940512	2.4761e-59	down	down
CDCA8	-0.944657	2.63682e-36	down	down
CCNB1	-0.963326	1.29819e-48	down	down
NUF2	-1.00259	5.84345e-60	down	down
HMGB2	-1.05631	3.17638e-102	down	down
BIRC5	-1.05832	2.3915e-139	down	down
PLK1	-1.06622	1.5148e-56	down	down
DEPDC1B	-1.07878	5.80919e-56	down	down
TROAP	-1.09601	5.60839e-140	down	down
CDC20	-1.1112	2.3506e-111	down	down
GTSE1	-1.11519	5.58967e-72	down	down
SCC6 cell line: DEGs overlapping with EGFR-mediated EMT signature
Gene	log2FC	p_val_adj	Change Treated vs. Untreated	change in EGFR-EMT
SERPINE2	0.973016	8.81849e-72	up	up
MICAL1	0.9081	9.05739e-55	up	up
TMSB10	0.897119	0	up	up
FSCN1	0.87478	0	up	up
RAB3B	0.812482	2.67226e-50	up	up
AHNAK2	0.679491	1.07473e-31	up	up
ITGB4	0.656308	4.78114e-153	up	up
TNNT1	0.642699	8.46657e-226	up	up
MSN	0.631267	9.06994e-53	up	up
S100A11	0.526601	0	up	up
S100A10	0.509588	2.08351e-298	up	up
TRIM29	-0.51361	1.47468e-26	down	down
CCNA2	-0.525278	1.7798e-59	down	down
HMGB2	-0.676242	8.86321e-118	down	down
MND1	-0.699729	6.34667e-66	down	down
MNS1	-0.716375	2.20583e-76	down	down
CDC20	-0.811252	3.9762e-151	down	down
NUF2	-0.848902	1.29165e-89	down	down
CCNB1	-0.875874	1.75482e-84	down	down
PLK1	-0.983272	9.43231e-89	down	down
SCC25 cell line: DEGs overlapping with EGFR-mediated EMT signature
Gene	log2FC	p_val_adj	Change Treated vs. Untreated	change in EGFR-EMT
NT5E	0.882811	1.93999e-130	up	up
LAMA3	0.685371	2.14653e-64	up	up
LAMB3	0.543388	8.97809e-81	up	up
CCNB1	-0.506003	4.27841e-23	down	down
BIRC5	-0.506711	4.53042e-62	down	down
PLK1	-0.51079	6.17814e-31	down	down
KIF2C	-0.51466	4.73788e-17	down	down
TPX2	-0.519522	1.07922e-40	down	down
FOXM1	-0.529	4.86597e-46	down	down
NCAPD2	-0.538224	2.31862e-28	down	down
CDC20	-0.543072	3.03305e-56	down	down
CCDC34	-0.572683	1.74494e-71	down	down
TROAP	-0.575353	6.65846e-49	down	down
KIF20B	-0.579474	5.82835e-27	down	down
HMGB2	-0.594867	2.61565e-57	down	down
GPSM2	-0.60633	3.63374e-35	down	down
CCNB2	-0.624975	1.91343e-38	down	down
MND1	-0.643242	3.92587e-28	down	down
MNS1	-0.931703	5.55335e-44	down	down
